# Supplementary material for: Smartphone-Controlled Aptasensor for Voltammetric Detection of Patulin in Apple Juice
Source: Sensors (Basel). 2024 Jan 24;24(3):754. doi: 10.3390/s24030754 (PMC10856927; doi:10.3390/s24030754)
Supplement: Supplementary file 1 [file sensors-24-00754-s001.zip]

Archive with 1 entries (1 files):
- sensors-2792389-supplementary.pdf
